# Supplementary material for: Identification of Novel Clostridium perfringens Type E Strains That Carry an Iota Toxin Plasmid with a Functional Enterotoxin Gene
Source: PLoS One. 2011 May 31;6(5):e20376. doi: 10.1371/journal.pone.0020376 (PMC3105049; doi:10.1371/journal.pone.0020376)
Supplement: Table S1 — Primers for toxin region assays. (XLS) [file pone.0020376.s010.xls]

## Sheet: Table 1
		Table S1. Primers for toxin region assays.
				Primer name	Sequence		References
		Primer for cpe ORF sequence
				cpe-SD	TATATAAAAAAATTAGAAATAAGGAGATG		This study
				cpe-DB	AAATAATCTTATTATATTATCTCAAAATA		This study
				cpe-DB4	TAGAATTTTTGAAATAATATTGAATAAGG		This study
				cpe-F3	ACATCTGCAGATAGCTTAGGAAAT		[7]
				cpe-B3	CCAGTAGCTGTAATTGTTAAGTGT		[7]
		Primer for cpe and sigK RT-PCR
				cpe-F3	ACATCTGCAGATAGCTTAGGAAAT		[7]
				cpe-B3	CCAGTAGCTGTAATTGTTAAGTGT		[7]
				sigK-F			[9]
				sigK-RTR	TACTTCTCCCTTTGTCTTCTTAGTATTCC		This study
		Primers for iap and ibp gene PCR and RT-PCR
				PB-1cpeB7	AATGATGTAAGCACACTAATAGAACAAGG		This study
				PB-1 iA-F	TCTAGTTCTGGATTAGGATTATTTACAGG		This study
				PB-1 iB-R2	GATACAGGAAATGAAACATTTGAAAGACG		This study
				PB-1PCPF4	TTTTGTTTCACCATTGACTTCATTTGCTG		This study
		Primers for cpe locus PCR
			cpe downstream region
				cpe-d2	TTACAAGAGTCTTTAGGTGATGGGG		This study
				NISR1.3	ACTGGTATGTTTACAGAAATGGTTG		This study
			cpe and iap connection
				cpe-B3	CCAGTAGCTGTAATTGTTAAGTGT		[7]
				PB-1 iA-F	TCTAGTTCTGGATTAGGATTATTTACAGG		This study
			iap and ibp connection
				PB-1cpeB7	AATGATGTAAGCACACTAATAGAACAAGG		This study
				PB-1 iB-R2	GATACAGGAAATGAAACATTTGAAAGACG		This study
