# Supplementary material for: Identification of Novel Clostridium perfringens Type E Strains That Carry an Iota Toxin Plasmid with a Functional Enterotoxin Gene
Source: PLoS One. 2011 May 31;6(5):e20376. doi: 10.1371/journal.pone.0020376 (PMC3105049; doi:10.1371/journal.pone.0020376)
Supplement: Table S2 — Primers for PCR survey of 18 genes. (XLS) [file pone.0020376.s011.xls]

## Sheet: Table 2
		Table S2. Primers for PCR survey of 18 genes.
		Genes		Primer name	Sequence		References
		tcpA		etx-tcpA-F	ATAATATATTTTTCAACCTTTATAGCTCC		This study
				etx-tcpA-R	GAAATATTTAAAGATGTTTGAAGTTGTGG		This study
		tcpF		ORF16-HF	GTCTCTATTATAATTAGAGTTAGCAGG		[11]
				ORF16-HR	GTTAATCCAGGATATGAATATTGGTGC		[11]
		tcpH		8533bl tcpH-F2	GGATCATGGTTATTGCCTTTAGAAAACAG		This study
				8533bl tcpH-cR	TTTCTTAATTTCTGTAACTTCTGGTGATG		This study
		cna		cna-F	GTAGGGGAATTGATAGAACAAGACTTC		[11]
				cna-R	CTTTTATTTGAGTATCAACCATTTCAGC		[11]
		dam		dam-F	GAGATATCTGGAAGGAGTATATTCGATG		[11]
				dam-R2	CTTCTGATTGTCTTGAAACTGAATAATG		[11]
		dcm		met-F	CGATAATCTAGTTACACTAGAGAGC		[11]
				dcm-R2	TCTTCAAGAGCTTTTCTAACTAGCC		[11]
		rep		8533repF	GGTATTTTATTAAATAATGGATCTTGGAG		[10]
				8533repR	TTGTTAAAACCTTATTCTTAATCCAAGAG		[10]
		rep		repCPE-F	CTTAAATCAAATCGAATATAAAGAGTC		[9]
				repCPE-R	AATTTCTTTCTGTAAAGTTTGGTAGAG		[9]
		soj		soj-F	GGAGTTGCTAAAACAACGTCTACTGC		[9]
				soj-R	CTTCAAATGTACTTTCTACTACC		[9]
		parB		parB-F	GAAATAGTGGATATTGAATCTCTTGCAG		[9]
				parB-R	CCTTGTTCTATAACTGCTTTTAACTCTGG		[9]
		IS1151		IS1151-F	TCCGATATCTGTACGGCTCC		This study
				IS1151-R2	TTGTTATAATTAATCTGCTTTTAAGCTCTT		This study
		IS1470		IS1470C-R	CAAATTCTGATAAATGAGCAAATTCAGAG		This study
				IS1470C-F	TCTGCATTCATCTAGATTTAGTCCTTCTC		This study
		IS1469		IS1469-F	TTGTAAATATCATATAGTTTTTGCACC		This study
				IS1469-R	ATATTCTTTTAAACTTATTTGATCAGC		This study
		capK		capK-F	GATTTCTGTAAAATACCTATTATGAC		[11]
				cpaK-R	CACTATTTAAGTTCCATACTTCCATTC		[11]
		comEC		comEC-F	CTCATCCAGATATAGATCACTGTAG		[11]
				comEC-R	CATTTCTTTTAATTTCTTTACATGAG		[11]
		thiF		thiF-F	GATAAATAGACCGAGTAAAGTTATTGG		[11]
				thiF-R	CATAATATGAGCAGGATATGAATACTC		[11]
		spaC		spaC-F	CCACAATATAATTTTGATGTATGTGC		This study
				spaC-R	TCAAGTTGGTTATCAACACATATTCC		This study
		virSH		virSH-F	AGAAGTAATAGTATCTTATTGTCTC		This study
				virSH-R	CTACTTATTCCTAATCCATGAGAGC		This study
