# Supplementary material for: Identification of Novel Clostridium perfringens Type E Strains That Carry an Iota Toxin Plasmid with a Functional Enterotoxin Gene
Source: PLoS One. 2011 May 31;6(5):e20376. doi: 10.1371/journal.pone.0020376 (PMC3105049; doi:10.1371/journal.pone.0020376)
Supplement: Table S3 — Primers for plasmid sequencing. (XLS) [file pone.0020376.s012.xls]

## Sheet: Table 3
		Table S3. Primers for plasmid sequencing.
		Primer name	Sequence
		PB1-040T7R	GTAGGATCTGAAGCGAATGCAACTACAGC
		PB1-040T7D	TTATCATGATAGACTATTTATGTTGTTGC
		PB1-040T3D	GCTCTAAAAAACATTGTTTTACCCGAAGC
		PB1-040T3R	ATAGTTATTTCTTTTGGGATATCAGTGTC
		PB1-040T7D2	TATTTCAACTTAAATATTATAGGAGTGTG
		PB1-040T3D2	TTACTTATTTCATATCCATAAATTAATCC
		PB1cpeB5	ATGAAAGAAAAGACTTTAATAAGAAGATG
		PB1cpeB4	GAAGGTTCCCCTAATATCCAACCATCTCC
		PB1cpeB6	TCAAATTGCAAAAGGTATCGTAGAAAGGC
		PB1-040T7D3	TGTTAAAAATTATGTAATTATTGTTGGAG
		PB1-107T7D	TACCCAATTTCTACTATTAACCCAAGCAG
		PB1cpeB7	AATGATGTAAGCACACTAATAGAACAAGG
		PB1-107T7R	GCAAATACAACGGAAGGATTAATTGATGG
		PB1-107T3D	TAAAAGAATATGTTATACTAGGAATAAGC
		PB1-107T7D2	AGGATTAAATTCTCCTGTTATTTTGCTTC
		PB1-cpeF4	ATAATAAGATTATTTATAATTTTAGCCAG
		PB1-107T3D2	GAATTCACTCAAAAAAATGAAGATAATGG
		PB1-107T7R2	GAAGATTAAGTTATCATTCAAGATGTGAG
		PB1-183T3D	AAGGTTCAATAAACATTCCACCCATAGCC
		PB1-183T3R	TGTGAAAAGTATATAAAACAAGGCAAAGG
		PB1-183T7D	AGTAGCAACTCAAGTTATAGAAGCTGGTG
		PB1-183T7R	TCCTTTAAACAAGATCTATTTACTCTTCC
		PB1-107T7D3	ACATTTGCGTATATGTGCAGTCTTTCCCG
		PB1-107T7R3	ACTGAAGATGAAATTTTCAAAAAGAGAGG
		PB1-cpeF5	ACTGAAGATGAAATTTTCAAAAAGAGAGG
		PB1-107T7UD	TCTACATTGTTTATAGTATCTACTTCTGC
		PB1-cpeF5C	TTTGGAACATTGTATTGTTTCATAAAAGC
		PB1-107T3D3	TATACAGTTGCTTATAACTTAAATAGGAG
		PB1-107T3R	AAATACTAATTTCTTTTTCATGTTACCTC
		PB1-cpeB8	TCCAGGAGCTTATTTATCAGCCATTCCAG
		PB1-cpeB9	AACACTTAGTATTAATATGAAAAAAGGAC
		PB1-PCP52F3	TTTTTTATATGTCATAACATTTTCTCCAC
		PB1-damFD6	GACAGAAATAAATAAAGAAACTATTGAAG
		PB1-cpeB10	ACTGATCAGGGCAAAACAGTTTCTAGAGC
		PB1-165T3D	ATTTCATATGGAAGTGTACTACATGGGTG
		PB1-tcpHR	TTCTCTTTCATCACTACCATAAGGCTCCG
		PB1-damF	GAGAATATACACTATTTTTCTTAGATCCG
		PB1-damRD1	TCTTTGATTTTTCCTTTCCGAAATACACC
		PB1-cnaFD1	AGGAGACGATGGTTCTCTTTTAACTGGTG
		PB1-repR	TGATTACCTTCTATACTTGTTGTGTCAGG
		PB1-tcpFF	TAAGATAAATGCAGAGGTAAATGAAGCAC
		PB1-PCP52R	TCAATTCTAAATTTAAATCCTTCTTGGTC
		PB1-cnaFD2	GCTGTACTTGGTATTTATGATGATGCAGG
		PB1-165T3D2	TGAAAAGTTTTAATATCAGATTCACTACG
		PB1-cnaR3	ATCTTTTTCTTTTCCTCAAATTTCTCTCC
		PB1-damR5	TCTCCATTTAAAATTAATCTTTGTTTAGC
		PB1-tcpHRD1	GTCCTGTTATAGCTTTATCTATAAGCTCC
		PB1-tcpFD2	GATTTAATAAGTATAGTTAGATTAACACC
		PB1-cnaFD3	CTCTAAAGACAGTAAACCACTAGAAGGAG
		PB1-damR6	TAAATCCTTTCTTCATCATAATTGACACC
		PB1-cnaR4	ATAACTGTATAATATCTTCCATTACTGTC
		PB1-165T3D3	TTAATCATTGACGATAGTGAGTGAGCGTG
		PB1-cnaFD4	AAATGGTCAAGTAGTTAAGCTTGAAATGG
		PB1-tcpHRD2	GTACAGGTTTACCCATGTTTATTAAGGAC
		PB1-tcpFD3	GCAAGACAAGGAAGATCCTTAAATGTTGG
		PB1-cnaR5	CTACTTGCAGTAGTGCCTTTTATATCCTC
		PB1-damR7	ATTAATGCATTAACATCAAAACTTGAACC
		PB1-165T3D4	TCATAGAGAATGTAAAAAGTACATGAGTG
		PB1-cnaFD5	GCTGAATTAAAGAATGAAAGAACAACTGG
		PB1-damFD3	AGGATGAAGTAGAAAGTGAACGGAAGGAG
		PB1-tcpFR3	TATTTGTATATAAAATTTATGTGTATCCC
		PB1-damFD4	ATTAAAAGCTATATAGTATTATTAGTTCC
		PB1-tcpFR4	TATTTAAATCTATGTTTGAAGTTCTAGGC
		PB1-damFD5	AGAGTTAGAAAGAAAAATTATAGACTGGC
		PB1-tcpHFR5	CTAGTATAAATGACATCTGAATAAGTTCC
		PB1-damFD7	TCGAACAATTAAACTTTGTTGGTGCAGAC
		PB1-damFD8	AAGAGATTAAAGCTTTTAAGAGAAAGTGG
		PB-1 R03T3R5	CACCATATAAATAAGTCAACTTATAACGC
		PB-1 024T7R6	TTGATACTGAACAACATATAATAAATTCC
		PB-1 E01T7R6	TATTTTGAATAGCGTTTATATTTCTTTCC
		PB-1 E03T7R5	CATAAGAGAGTATGATCAGGCACTTGACG
		PB-1 E01T7R7	ACTTTTTGATCTAAAAATAAGCATAAAGG
		PB-1 024T7R7	TTCCACCTTTGCTGAACAACATTAGCATC
		PB-1 E03T3R6	TTTTAGTATGTGTATTGTTTTTTATTACG
		PB-1 E01T7R8	CCATTATATATAATTCCAATATCATCAGC
		PB-1 E03T7R6	TGGTTTCAGTAAGGCAGCACTACAACACG
		PB-1 PC002T3R	AACAATAGGATATATACTTTCTAACTGGC
		PB-1 PC002T3D	ACTGATATATCTAGACTAAAAAGTATGTG
		PB-1PCP52R2	TGTATAACAACTTATCATGAAAGAAAGGC
		PB-1P002T3D2	GCTTCTGCTATCAATTTATTACCTTTCAC
		PB-1repR2	ATAGAACTTTGTTCTATTTAGGATTTAGG
		PB-1 rep-52R C003T3D	ATTTAGTTAATTTAAATAAGATTAGTGAG
		PB-1 rep-52R C002T3R	TAACTTACTGTCTAACATAAAGAATCTCC
		PB-1 rep-52R C003T3D2	TCTTTATACCTTAAAATTCCTATAATCCC
		PB-1 rep-52R C002T3R2	TAATATTTTAATTAGGATTGGTTTTCCTG
		PB-1 rep-52R C003T3D3	TAATAAATTTATATTTATAGAAGGGAAGG
		PB-1 rep-52R C002T3R3	TGGGAAGTGTTATCAAGCGAAACTGAAGG
		PB-1 DC024T7D	TATATTTTCATATAAAAAAGGTTCTCCAC
		PB-1 DC024T7R	TTATAACAAAGAAAATATTTCAAAGTACG
		PB-1 DC023T7D	TTCATAACTTCAGCATATAAAATTTCACC
		PB-1 DC023T7R	TCAAATGAATGAATTATCAGGAATGGATG
		PB-1 DC007T7D	ATAACATTTGCAGTATATAAACTATCAGG
		PB-1 DC007T7R	TATTTGGATCAACTTATGCTGGAAAGTCG
		PB-1 C002T3R4	TGGATAAGTATAAAATATCATCAATTCCC
		PB-1 C024T7D2	AATATATTCTGTCACGTAAGATTGTTCCC
		PB-1 PCP52R3	AAAGAAATAACTTCAAATGAAGAGCTGAC
		PB-1 C024T7D3	GATTAGAATAGTAAAATCAAGTAAAAGGC
		PB-1 007T7D2	AATCTATTGCAAGGTAATTTTTTGAGTTG
		PB-1 023T7D2	AATTATACTATATATTTACAACTTATTCC
		PB-1 023T7D3	TTTGTTAAGGAAATATCTTAAAATTAGCC
		PB-1 repR2	TCAGGCATTGTAATGTTTTCATTATTGGG
		PB-1 PCRE03T7D	GTTTCCTTAATTGACTATTATAGCCTTCG
		PB-1 PCRE03T7R	TTTCATGGATACTATTCGCTTCAATAAGG
		PB-1 PCRE01T7D	AGGACATGTTTTTAATAATTGTTCATGCG
		PB-1 PCRE01T7R	ATAGGTATATTTGTTTCTCATAAAATTGC
		PB-1 PCRE03T3D	GTTATAATTTTAGTAAAAATATTGAGAGG
		PB-1 PCRE03T3R	TCCCTTATTAGTCTTGAAGTAATATCCTG
		PB-1 E01T7D2	AATGTACTTTTCCCAGATCCATTTCTACC
		PB-1 D07T7R2	AAATGGATTTTTAAGATAGATGATTTAGG
		PB-1 D07T7R3	AAAAGCAGACAAGGATAGGTTAATAGCGG
		PB-1 E01T7D3	TTTCTTGACTTTTTAGCATTATTTTCCTC
		PB-1 E001T7R2	AGAAATATGTTGAAGTATAAAAAAATGCC
		PB-1 D024T7R2	TGAAAGAGATATAGAAGAATTTAAATGTG
		PB-1 E003T3R2	AGGATTTATAATATTAATAATGGTTCCTC
		PB-1 E003T7D2	TAGAACTTCTATAGTATTAAAATCTGGAC
		PB-1 E003T7R2	TATTAAATAATTAGTTTTAGGAGAATTAG
		PB-1 D007T7R4	AAAGCTAAGCATACTTGATAGTTTGTTGC
		PB-1 024T7R3	TGCATATTATTGTTGGTGTAAAGAAGGTC
		PB-1 003T3R3	CAATAAATTCTTGCTCATCAAATCCAGGC
		PB-1 003T3D2	GTGAATTCGCTAGAAAAGGATAGTATAGG
		PB-1 003T7R3	AGTGAAAACGGCTTTTCTCTTTGTAGTCG
		PB-1 001T7R3	ACTGGCAATTGATGCTATGAAACTATCTC
		PB-1 E01T7R4	AATCATTCAATATCTTAGGGAAAAGTTGG
		PB-1 024T7R4	ATACTTACAATAGTTTTATCAATAGTTGC
		PB-1 E03T3R4	TCTATAAGTCTTTCTTTTGTACTTTTACG
		PB-1 E03T7R4	TTGGCCTACCTAAATGTTTTCCCTTAACC
		PB-1 E01T7R5	AGTTTCATATATAATATTTTTATGTTCTC
		PB-1 024T7R5	ATGAAATTGAAATACTAGAACCAGAAGAC
