# Supplementary material for: Identification of Novel Clostridium perfringens Type E Strains That Carry an Iota Toxin Plasmid with a Functional Enterotoxin Gene
Source: PLoS One. 2011 May 31;6(5):e20376. doi: 10.1371/journal.pone.0020376 (PMC3105049; doi:10.1371/journal.pone.0020376)
Supplement: Table S4 — Primers for overlapping PCR assays for pCPPB-1 iota-like toxin region PCR. (XLS) [file pone.0020376.s013.xls]

## Sheet: Table 4
		Table S4. Primers for overlapping PCR assays for pCPPB-1 iota-like toxin region PCR.
		Reaction #		Primer name		Sequence		Product Size (bp)
		To1		PB-1PCPF2		AATGAAAATAAGTCGAGAATATTTAGAGC		1342
				CPE-B10		ACAAGGTACAGCAAATGAAGTCAATGGTG
		To2		PB-1PCPF4		TTTTGTTTCACCATTGACTTCATTTGCTG		1562
				CPE-B9		AACACTTAGTATTAATATGAAAAAAGGAC
		To3		PB-1PCPF5		TTTTTCATATTAATACTAAGTGTTTTTGC		1185
				CPE-B7		AATGATGTAAGCACACTAATAGAACAAGG
		To4		PB-1PCPF6		TATCCTTGTTCTATTAGTGTGCTTACATC		1094
				CPE-B5		GCTATGGTAATAGTGATGATCCTTATAA
		To5		PB-1PCPF7		TTCATCTTCTTATTAAAGTCTTTTCTTTC		1159
				CPE-B3E		GCTAGAATTCTATATTTTTGTCCAGTAGC
		To6		CPE-B3D		ATATAGAATTCTAGCTAGCAGAATTGTTG		1110
				NISR10I		AATATATATGGAGTTATGATCTTTGGATG
