# Supplementary material for: Identification of Novel Clostridium perfringens Type E Strains That Carry an Iota Toxin Plasmid with a Functional Enterotoxin Gene
Source: PLoS One. 2011 May 31;6(5):e20376. doi: 10.1371/journal.pone.0020376 (PMC3105049; doi:10.1371/journal.pone.0020376)
Supplement: Table S5 — Primers for pCPPB-1 transfer region PCR. (XLS) [file pone.0020376.s014.xls]

## Sheet: Table 5
		Table S5. Primers for pCPPB-1 transfer region PCR.
		Reaction #		Primer name		Sequence		Product Size (bp)
		T6		63843		CAACACATTAGTGATTAGTATTTCACC		1119
				64939R		GAACCAACTGAAGTAACTATAGAAGGTCTAC
		T7		64939		GTAGACCTTCTATAGTTACTTCAGTTGGTTC		1301
				66202R		GATAGTAATATAAGTGTTACTGAAGTTCCTG
		T8		66202		CAGGAACTTCAGTAACACTTATATTACTATC		1090
				67252R		CAAATAGGATTTCAGCTTATGTCAATTC
		T9		67252		GAATTGACATAAGCTGAAATCCTATTTG		873
				68112R		GCTATGGTAATAGTGATGATCCTTATAA
		T10		68112		TTATAAGGATCATCACTATTACCATAGC		1129
				69219R		GAGCGAAGCAATCCTATGA
		T11		69219		CTTCATAGGATTGCTTCGCTC		1482
				70672R		CTTATAAATCCACATACAGACCAATACAG
		T12		CP12-F		GCTCAAATTTTAGTGATTTATTG		1647
				CP12-R		TAGGTTTATAGAAAGATTTTAGG
		T13		CP13-F		GCTTTCTAAATTCTCTCGAATC		1565
				CP13-R		AGTTTCAGTCTTTAAAGGTAATC
		T14		CP14-F		CTCCACCCCTAAAACAAAG
				CP14-R		CTATCTTTGAAATTATTCAAGG
		T15		CP15-F		AATCTAGACTCCATTAATCTAG
				CP15-R		TAAATTGTGTTTTAATTTGCGAC
		T16		CP16-F		ATTTACTCCTAATACATTATATG
				CP16-R		CAATTACAAGGCTAGGTGG
		T14t*		CP14-F		CTCCACCCCTAAAACAAAG		1572
				CP14-TR		ATAGCTCCTTTATTTTATATGG
		T15t*		CP15-TF		ATAACCATATAAAATAAAGGAG		1578
				CP15-R		TAAATTGTGTTTTAATTTGCGAC
		T16t*		CP16-TF		TATTAGTCCCAAATTAAAACAC		1591
				CP16-R		CAATTACAAGGCTAGGTGG
		*In reaction T14t, T15t, and T16t, primers based on pCPPB-1sequence were used.
